# Supplementary material for: Effects of Long-Term Non-Pruning on Main Quality Constituents in ‘Dancong’ Tea (Camellia sinensis) Leaves Based on Proteomics and Metabolomics Analysis
Source: Foods. 2021 Nov 1;10(11):2649. doi: 10.3390/foods10112649 (PMC8625003; doi:10.3390/foods10112649)
Supplement: Supplementary file 1 [file foods-10-02649-s001.zip]

Archive with 2 entries (2 files):
- foods-1396477-supplementary.pdf
- Supporting Information_Table S2.xlsx
