# Supplementary material for: Effects of Long-Term Non-Pruning on Main Quality Constituents in ‘Dancong’ Tea (Camellia sinensis) Leaves Based on Proteomics and Metabolomics Analysis
Source: Foods. 2021 Nov 1;10(11):2649. doi: 10.3390/foods10112649 (PMC8625003; doi:10.3390/foods10112649)
Supplement: Supplementary file 1 [file foods-10-02649-s001.zip › Supporting Information_Table S2.xlsx]

## Sheet: Sheet1
Table S2 Differentially accumulated proteins related to biosynthesis of quality constitutes in tea leaves between long-term unpruned and pruned tea plants
Accession	Protein Name	Gene Name	Description	Coverage	Unique Peptides	Peptides	PSMs	AAs	MW [kDa]	calc. pI	XJ-1/REF	XJ-2/REF	XJ-3/REF	average XJ	CK-1/REF	CK-2/REF	CK-3/REF	average CK	XJ/CK	t test p value
Catechin metabolism
A0A286QXV0	Phenylalanine ammonia-lyase	PALc	Phenylalanine ammonia-lyase OS=Camellia sinensis OX=4442 GN=PALc PE=2 SV=1 - [A0A286QXV0_CAMSI]	34.88	7	23	100	711	77.3227	6.65381	1.18692	1.03061	1.23989	1.15247	0.867082	0.883691	0.916235	0.889003	0.775647	0.0150062
A0A286QXV1	Phenylalanine ammonia-lyase	PALb	Phenylalanine ammonia-lyase OS=Camellia sinensis OX=4442 GN=PALb PE=2 SV=1 - [A0A286QXV1_CAMSI]	28.17	3	17	71	703	76.593	6.13818	1.14832	1.07349	1.1891	1.13697	0.871431	0.902426	0.882027	0.885294	0.780427	0.0019929
P45726	Phenylalanine ammonia-lyase	PAL	Phenylalanine ammonia-lyase OS=Camellia sinensis OX=4442 GN=PAL PE=2 SV=1 - [PALY_CAMSI]	30.81	9	20	66	714	77.7028	6.58057	1.15585	1.01048	1.17147	1.1126	0.887581	0.889424	0.945644	0.90755	0.818443	0.0199521
A0A286QXW9	Cinnamate-4-hydroxylase	C4Ha	Cinnamate-4-hydroxylase OS=Camellia sinensis OX=4442 GN=C4Ha PE=2 SV=1 - [A0A286QXW9_CAMSI]	31.88	5	16	48	505	58.1179	9.26123	1.1735	1.01914	1.1152	1.10261	0.920185	0.931062	0.898519	0.916589	0.834473	0.0155593
M4VNY3	Chalcone synthase	CHS3	Chalcone synthase OS=Camellia sinensis OX=4442 GN=CHS3 PE=3 SV=1 - [M4VNY3_CAMSI]	29.82	5	13	72	389	42.7552	6.55127	1.09771	1.0443	1.14492	1.09565	0.953343	0.893337	0.866752	0.904478	0.826987	0.00784484
A0A286QXX8	Flavanone 3-hydroxylase	F3Hb	Flavanone 3-hydroxylase OS=Camellia sinensis OX=4442 GN=F3Hb PE=2 SV=1 - [A0A286QXX8_CAMSI]	21.35	3	8	21	356	39.9452	5.78271	1.19459	1.03601	1.34394	1.19151	0.868762	0.835026	0.825697	0.843162	0.715879	0.0178933
A0A0S2E967	Anthocyanidin synthase (Fragment)		Anthocyanidin synthase (Fragment) OS=Camellia sinensis OX=4442 PE=2 SV=1 - [A0A0S2E967_CAMSI]	15.91	1	5	9	308	34.809	5.73193	1.1491	1.02512	1.13524	1.10315	0.979582	0.891771	0.884293	0.918548	0.83378	0.0206308
A0A5B9G8C2	Caffeoyl shikimate esterase		Caffeoyl shikimate esterase OS=Camellia sinensis OX=4442 PE=2 SV=1 - [A0A5B9G8C2_CAMSI]	6.46	2	2	2	325	36.5539	5.5415	1.14248	1.05916	1.13122	1.11095	0.959709	0.91574	0.849336	0.908262	0.818476	0.0080375
A0A286QXU8	Phenylalanine ammonia-lyase	PALa	Phenylalanine ammonia-lyase OS=Camellia sinensis OX=4442 GN=PALa PE=2 SV=1 - [A0A286QXU8_CAMSI]	38.67	9	24	101	706	77.0454	6.7124	1.15558	0.992683	1.12441	1.09089	0.915853	0.922586	0.955412	0.931284	0.857214	0.0360291
A0A286QXU9	Phenylalanine ammonia-lyase	PALe	Phenylalanine ammonia-lyase OS=Camellia sinensis OX=4442 GN=PALe PE=2 SV=1 - [A0A286QXU9_CAMSI]	29.76	7	19	70	709	77.3297	6.62451	1.17866	0.971777	1.13951	1.09665	0.986592	0.9161	0.861139	0.921277	0.845155	0.0744424
A0A286QXW8	Cinnamate-4-hydroxylase	C4Hb	Cinnamate-4-hydroxylase OS=Camellia sinensis OX=4442 GN=C4Hb PE=2 SV=1 - [A0A286QXW8_CAMSI]	40.2	10	21	49	505	57.9837	9.20264	1.07501	1.01207	1.09449	1.06052	0.924027	0.970944	0.955298	0.95009	0.897249	0.0177954
A0A286QXV8	4-coumarate-CoA ligase	4CLa	4-coumarate-CoA ligase OS=Camellia sinensis OX=4442 GN=4CLa PE=2 SV=1 - [A0A286QXV8_CAMSI]	21.73	7	10	23	543	59.4786	5.78271	1.06014	1.02052	1.05441	1.04503	0.972361	0.977113	0.929635	0.959703	0.918775	0.0119433
A0A286QXV4	4-coumarate-CoA ligase	4CLc	4-coumarate-CoA ligase OS=Camellia sinensis OX=4442 GN=4CLc PE=2 SV=1 - [A0A286QXV4_CAMSI]	19.3	3	11	20	570	61.4199	6.11279	1.03863	1.01617	1.06364	1.03948	0.948259	0.916658	0.960223	0.941713	0.905944	0.00662527
A0A286QXW7	4-coumarate-CoA ligase	4CLb	4-coumarate-CoA ligase OS=Camellia sinensis OX=4442 GN=4CLb PE=2 SV=1 - [A0A286QXW7_CAMSI]	13.84	6	8	16	542	59.6438	6.04932	1.01479	1.01571	0.996783	1.0091	0.978122	1.01843	0.976846	0.991132	0.982179	0.296617
P48387	Chalcone synthase 2	CHS2	Chalcone synthase 2 OS=Camellia sinensis OX=4442 GN=CHS2 PE=2 SV=1 - [CHS2_CAMSI]	40.62	6	14	69	389	42.568	6.93213	1.0829	1.02974	1.07043	1.06102	0.967235	0.918822	0.90649	0.930849	0.877441	0.00605245
L7TE44	Chalcone isomerase		Chalcone isomerase OS=Camellia sinensis OX=4442 PE=4 SV=1 - [L7TE44_CAMSI]	78.75	5	25	96	240	26.3315	5.46533	1.06968	0.951592	1.07598	1.03242	1.09045	0.960519	0.879133	0.976701	0.948617	0.491414
V5RAL7	Chalcone isomerase		Chalcone isomerase OS=Camellia sinensis OX=4442 PE=2 SV=1 - [V5RAL7_CAMSI]	67.46	1	21	78	252	27.7204	5.65576	0.988762	0.849824	0.891266	0.90995	1.21101	1.02327	0.984198	1.07283	1.17771	0.115408
Q6DV45	Flavanone 3-hydroxylase	F3H	Flavanone 3-hydroxylase OS=Camellia sinensis OX=4442 GN=F3H PE=2 SV=1 - [Q6DV45_CAMSI]	52.45	1	18	83	368	41.4383	5.8208	1.14363	0.993584	1.11152	1.08291	0.959682	0.891882	0.920728	0.924097	0.855049	0.032974
A0A220XI22	Flavanone 3-hydroxylase		Flavanone 3-hydroxylase OS=Camellia sinensis OX=4442 PE=2 SV=1 - [A0A220XI22_CAMSI]	52.45	1	18	84	368	41.4683	5.69385	0.989985	1.02441	1.11931	1.04457	0.94633	0.928605	0.964754	0.946563	0.908102	0.070682
A0A286QXX3	Leucoanthocyanidin reductase	LARb	Leucoanthocyanidin reductase OS=Camellia sinensis OX=4442 GN=LARb PE=2 SV=1 - [A0A286QXX3_CAMSI]	15.29	4	5	11	327	36.3814	5.5542	0.997096	0.946162	1.02566	0.98964	1.07708	0.958432	1.0079	1.01447	1.02529	0.582089
A0A3Q8R343	Leucoanthocyanidin reductase	LAR1	Leucoanthocyanidin reductase OS=Camellia sinensis OX=4442 GN=LAR1 PE=2 SV=1 - [A0A3Q8R343_CAMSI]	25.44	6	7	23	342	37.4911	5.68115	1.07984	1.02965	1.09685	1.06878	0.966864	0.946737	0.913727	0.942443	0.882632	0.00766546
Q672G0	Dihydroflavonol 4-reductase		Dihydroflavonol 4-reductase OS=Camellia sinensis OX=4442 PE=2 SV=1 - [Q672G0_CAMSI]	39.48	18	19	63	347	38.6687	6.80029	1.02285	1.04818	1.03276	1.0346	1.00276	0.928261	0.99016	0.973727	0.941566	0.065477
A0A3Q8R343	Leucoanthocyanidin reductase	LAR1	Leucoanthocyanidin reductase OS=Camellia sinensis OX=4442 GN=LAR1 PE=2 SV=1 - [A0A3Q8R343_CAMSI]	25.44	6	7	23	342	37.4911	5.68115	1.07984	1.02965	1.09685	1.06878	0.966864	0.946737	0.913727	0.942443	0.882632	0.00766546
A0A286QXX3	Leucoanthocyanidin reductase	LARb	Leucoanthocyanidin reductase OS=Camellia sinensis OX=4442 GN=LARb PE=2 SV=1 - [A0A286QXX3_CAMSI]	15.29	4	5	11	327	36.3814	5.5542	0.997096	0.946162	1.02566	0.98964	1.07708	0.958432	1.0079	1.01447	1.02529	0.582089
A0A0N9E161	Anthocyanidin synthase		Anthocyanidin synthase OS=Camellia sinensis OX=4442 PE=2 SV=1 - [A0A0N9E161_CAMSI]	18.59	6	7	10	355	40.0026	5.8335	0.994439	0.991129	1.0153	1.00029	1.03386	0.967862	1.08395	1.02856	1.02793	0.458018
H9LBK6	Anthocyanidin reductase 1		Anthocyanidin reductase 1 OS=Camellia sinensis OX=4442 PE=2 SV=1 - [H9LBK6_CAMSI]	19.88	7	8	37	347	37.2271	5.5542	1.0798	1.082	1.06892	1.07691	0.927936	0.939466	0.898483	0.921962	0.85606	0.000271623
D5LMJ0	Anthocyanidin reductase	ANR	Anthocyanidin reductase OS=Camellia sinensis OX=4442 GN=ANR PE=2 SV=1 - [D5LMJ0_CAMSI]	28.19	10	11	59	337	36.2227	6.99072	1.06766	1.03734	1.1142	1.07307	0.973467	0.920082	0.942646	0.945399	0.88159	0.00933318
A0A0A7UWV7	UDP glucose: glycoprotein glucosyltransferase protein	UGGT1	UDP glucose: glycoprotein glucosyltransferase protein OS=Camellia sinensis OX=4442 GN=UGGT1 PE=2 SV=1 - [A0A0A7UWV7_CAMSI]	23.2	3	35	76	1638	184.934	5.85889	1.08048	1.00301	1.06118	1.04822	0.988119	0.976341	0.916615	0.960358	0.917233	0.0521753
A0A0G2RIE9	UDP-glucose glycoprotein glucosyltransferase	UGGT	UDP-glucose glycoprotein glucosyltransferase OS=Camellia sinensis OX=4442 GN=UGGT PE=2 SV=1 - [A0A0G2RIE9_CAMSI]	21.99	1	34	77	1637	184.787	6.04932	1.01406	1.01061	1.0062	1.01029	1.07277	1.02427	0.8818	0.992945	0.982589	0.777372
A0A0H3WMD5	Flavonoid 3'-hydroxylase 2	F3'-H2	Flavonoid 3'-hydroxylase 2 OS=Camellia sinensis OX=4442 GN=F3'-H2 PE=2 SV=1 - [A0A0H3WMD5_CAMSI]	37.07	16	16	33	518	57.0537	7.29834	1.0778	1.06595	1.08179	1.07518	0.936342	0.96434	0.871708	0.92413	0.859742	0.00559434
A0A0H3WJ05	Flavonoid 3'-hydroxylase 3	F3'H3	Flavonoid 3'-hydroxylase 3 OS=Camellia sinensis OX=4442 GN=F3'H3 PE=2 SV=1 - [A0A0H3WJ05_CAMSI]	21.79	13	13	29	514	58.6026	7.35693	1.13829	1.0466	1.09258	1.09249	0.917146	0.964553	0.860731	0.914144	0.838376	0.0111854
A0A0G3FE81	Flavonoid 3'-hydroxylase 1	F3'H1	Flavonoid 3'-hydroxylase 1 OS=Camellia sinensis OX=4442 GN=F3'H1 PE=2 SV=1 - [A0A0G3FE81_CAMSI]	4.52	2	2	3	509	58.2205	8.38232	0.975023	1.04107	0.938674	0.984923	1.07642	0.922882	1.0282	1.00917	1.02861	0.678594
A0A286QXY5	Flavonoid 3',5'-hydroxylase	F3'5'Hb	Flavonoid 3',5'-hydroxylase OS=Camellia sinensis OX=4442 GN=F3'5'Hb PE=2 SV=1 - [A0A286QXY5_CAMSI]	8.3	4	4	4	506	56.9454	7.40088	1.02169	1.04283	1.13754	1.06735	0.932748	0.985715	0.901323	0.939929	0.883507	0.0422795
A0A1S5T865	Flavonoid 3',5'-hydroxylase	F3'5'H	Flavonoid 3',5'-hydroxylase OS=Camellia sinensis var. sinensis OX=542762 GN=F3'5'H PE=3 SV=1 - [A0A1S5T865_CAMSI]	40.78	23	23	78	510	57.0035	8.88037	1.02936	0.998989	1.04967	1.02601	1.01774	0.982848	0.95168	0.984091	0.959735	0.157016
A0A4S4D314	Abhydrolase_3 domain-containing protein	TEA_006920	Abhydrolase_3 domain-containing protein OS=Camellia sinensis var. sinensis OX=542762 GN=TEA_006920 PE=4 SV=1 - [A0A4S4D314_CAMSI]	19.37	2	3	7	253	27.812	6.15088	1.13919	1.04346	1.07672	1.08646	0.964446	0.950955	0.863755	0.926385	0.853388	0.0192587
Amino acid metabolism
A0A4S4EPM3	Folate gamma-glutamyl hydrolase	TEA_022500	Folate gamma-glutamyl hydrolase OS=Camellia sinensis var. sinensis OX=542762 GN=TEA_022500 PE=4 SV=1 - [A0A4S4EPM3_CAMSI]	2.83	1	2	2	637	70.5731	8.76318	0.955493	1.0541	1.10189	1.03716	0.938509	1.02129	0.960138	0.973313	0.940821	0.268444
A0A411JIW2	Glutamine synthetase	TS	Glutamine synthetase OS=Camellia sinensis OX=4442 GN=TS PE=2 SV=1 - [A0A411JIW2_CAMSI]	47.26	17	18	95	383	42.3671	5.60498	0.943599	0.966563	0.910659	0.940274	1.0771	1.08843	0.967647	1.04439	1.11005	0.0673761
A0A411JJ27	Glutamine synthetase	TS	Glutamine synthetase OS=Camellia sinensis OX=4442 GN=TS PE=2 SV=1 - [A0A411JJ27_CAMSI]	50.28	5	12	123	356	39.1595	5.74463	1.08343	1.09114	1.11355	1.09604	0.948329	0.958239	0.902478	0.936349	0.854651	0.00118894
A9UH03	Glutamine synthetase		Glutamine synthetase OS=Camellia sinensis OX=4442 PE=2 SV=1 - [A9UH03_CAMSI]	37.36	4	10	113	356	39.2457	6.34131	0.947379	0.975231	0.953643	0.958751	1.06246	0.99207	1.02826	1.02759	1.07233	0.0352249
Q4W8M5	Glutamine synthetase	CsGS1;1	Glutamine synthetase OS=Camellia sinensis OX=4442 GN=CsGS1;1 PE=2 SV=1 - [Q4W8M5_CAMSI]	49.44	1	13	134	356	39.2257	6.12549	1.03643	0.994101	0.990569	1.00703	1.00721	1.08281	0.912501	1.00084	0.994077	0.909954
I6XTK7	Glutamine synthetase		Glutamine synthetase OS=Camellia sinensis OX=4442 PE=2 SV=1 - [I6XTK7_CAMSI]	49.44	1	13	130	356	39.2267	5.93506	0.856885	0.99301	1.06974	0.973211	1.04907	1.05113	0.982821	1.02767	1.06719	0.456625
I6WUR4	Glutamine synthetase		Glutamine synthetase OS=Camellia sinensis OX=4442 PE=2 SV=1 - [I6WUR4_CAMSI]	11.86	1	10	13	843	93.4742	6.45557	0.914904	0.996657	0.985772	0.965778	0.981631	1.11904	1.00761	1.03609	1.07263	0.227141
A0A4S4DFQ4	Glutamine amidotransferase type-2 domain-containing protein	TEA_023897	Glutamine amidotransferase type-2 domain-containing protein OS=Camellia sinensis var. sinensis OX=542762 GN=TEA_023897 PE=4 SV=1 - [A0A4S4DFQ4_CAMSI]	27.53	36	63	127	2230	245.044	6.66846	1.03135	1.03709	1.01242	1.02696	0.987399	0.974605	0.959194	0.973733	0.948185	0.00853677
A0A4V3WM06	Glutamine amidotransferase type-1 domain-containing protein	TEA_001936	Glutamine amidotransferase type-1 domain-containing protein OS=Camellia sinensis var. sinensis OX=542762 GN=TEA_001936 PE=3 SV=1 - [A0A4V3WM06_CAMSI]	22.53	6	29	99	1376	150.5	5.63037	0.97958	0.977496	0.953773	0.970283	1.03384	1.00515	1.01638	1.01846	1.04977	0.0148711
A0A4S4EBF5	Glutamine amidotransferase type-1 domain-containing protein	TEA_012811	Glutamine amidotransferase type-1 domain-containing protein OS=Camellia sinensis var. sinensis OX=542762 GN=TEA_012811 PE=3 SV=1 - [A0A4S4EBF5_CAMSI]	26.82	11	34	101	1413	154.862	5.89697	1.00048	1.01561	1.00155	1.00588	1.0012	1.01631	0.993234	1.00358	0.997703	0.796581
A0A4S4DW20	Glutamine amidotransferase type-2 domain-containing protein	TEA_003532	Glutamine amidotransferase type-2 domain-containing protein OS=Camellia sinensis var. sinensis OX=542762 GN=TEA_003532 PE=4 SV=1 - [A0A4S4DW20_CAMSI]	23.18	12	48	93	2213	243.177	7.02002	0.9975	1.02294	0.991113	1.00385	0.995158	1.01858	0.950811	0.988183	0.984243	0.517896
A0A4S4ETP9	Glutamine amidotransferase type-2 domain-containing protein	TEA_021553	Glutamine amidotransferase type-2 domain-containing protein OS=Camellia sinensis var. sinensis OX=542762 GN=TEA_021553 PE=4 SV=1 - [A0A4S4ETP9_CAMSI]	29.17	16	16	34	665	74.0821	7.82568	0.952337	0.997129	0.911277	0.953581	1.06868	1.0704	0.96719	1.03542	1.08567	0.124305
A0A4S4DDC6	Glutamine amidotransferase type-2 domain-containing protein	TEA_011319	Glutamine amidotransferase type-2 domain-containing protein OS=Camellia sinensis var. sinensis OX=542762 GN=TEA_011319 PE=3 SV=1 - [A0A4S4DDC6_CAMSI]	9.05	3	8	20	906	99.598	6.15088	1.13954	1.00298	1.01028	1.05093	0.977041	1.07339	0.967766	1.00607	0.961839	0.466006
A0A4S4DSC8	Glutamine amidotransferase type-2 domain-containing protein	TEA_007270	Glutamine amidotransferase type-2 domain-containing protein OS=Camellia sinensis var. sinensis OX=542762 GN=TEA_007270 PE=3 SV=1 - [A0A4S4DSC8_CAMSI]	14.45	4	9	18	616	67.1068	7.04932	1.00541	1.00611	1.00089	1.00413	0.964772	0.902612	1.0165	0.961293	0.957437	0.26355
A0A4S4D0J1	Glutamine amidotransferase type-1 domain-containing protein	TEA_023525	Glutamine amidotransferase type-1 domain-containing protein OS=Camellia sinensis var. sinensis OX=542762 GN=TEA_023525 PE=4 SV=1 - [A0A4S4D0J1_CAMSI]	12.82	4	4	14	351	38.5847	7.69385	0.975061	1.01496	0.973589	0.987871	1.03283	1.0328	0.999613	1.02175	1.03452	0.124938
A0A4S4DX81	Glutamine amidotransferase type-1 domain-containing protein	TEA_010251	Glutamine amidotransferase type-1 domain-containing protein OS=Camellia sinensis var. sinensis OX=542762 GN=TEA_010251 PE=4 SV=1 - [A0A4S4DX81_CAMSI]	2.09	2	2	2	862	97.267	6.94678	0.98643	1.00404	1.11235	1.03427	1.0118	0.977644	0.934905	0.974782	0.946634	0.25861
A0A4S4E1Q0	Glutamine amidotransferase type-1 domain-containing protein	TEA_010287	Glutamine amidotransferase type-1 domain-containing protein OS=Camellia sinensis var. sinensis OX=542762 GN=TEA_010287 PE=4 SV=1 - [A0A4S4E1Q0_CAMSI]	23.15	4	4	13	216	24.6894	5.74463	0.918642	0.962448	0.933761	0.938284	1.05637	1.02521	1.03249	1.03802	1.10695	0.0033155
A0A4S4E3T5	Glutamate dehydrogenase	TEA_008715	Glutamate dehydrogenase OS=Camellia sinensis var. sinensis OX=542762 GN=TEA_008715 PE=3 SV=1 - [A0A4S4E3T5_CAMSI]	29.09	7	11	35	526	57.5405	8.52881	0.922905	0.943415	0.892634	0.919651	1.01942	1.08687	1.10598	1.07076	1.16521	0.00739568
G8HM71	Glutamate synthase (Fragment)		Glutamate synthase (Fragment) OS=Camellia sinensis OX=4442 PE=2 SV=1 - [G8HM71_CAMSI]	26.47	5	5	7	204	21.1602	7.7085	0.907092	0.977438	0.888506	0.924345	1.09393	1.09563	0.982513	1.05736	1.14423	0.0450469
A0A4S4DKZ2	Glutamate dehydrogenase	TEA_030205	Glutamate dehydrogenase OS=Camellia sinensis var. sinensis OX=542762 GN=TEA_030205 PE=3 SV=1 - [A0A4S4DKZ2_CAMSI]	25.73	7	9	29	412	44.4029	6.7417	1.03444	1.03055	0.970279	1.01176	1.00525	1.01965	0.977914	1.00094	0.989691	0.676831
A0A145XVJ4	Glutamate decarboxylase	GAD1	Glutamate decarboxylase OS=Camellia sinensis OX=4442 GN=GAD1 PE=2 SV=1 - [A0A145XVJ4_CAMSI]	17.65	8	8	13	493	55.4942	5.60498	1.02418	1.01767	0.967836	1.00323	1.01782	1.05983	0.908271	0.995309	0.991227	0.878351
A0A4S4D907	Glutamate dehydrogenase	TEA_005988	Glutamate dehydrogenase OS=Camellia sinensis var. sinensis OX=542762 GN=TEA_005988 PE=3 SV=1 - [A0A4S4D907_CAMSI]	13.3	3	5	8	436	47.5913	6.53662	1.00001	1.02851	1.00511	1.01121	0.941535	1.01102	0.953194	0.968582	0.957623	0.140099
A0A145XVW8	Glutamate decarboxylase	GAD3	Glutamate decarboxylase OS=Camellia sinensis OX=4442 GN=GAD3 PE=2 SV=1 - [A0A145XVW8_CAMSI]	10.16	4	4	4	512	58.018	7.12256	0.964515	1.01252	0.953384	0.976806	0.972571	1.05717	1.0682	1.03265	1.05763	0.188192
Photosynthesis and Chlorophyll metabolism
L0E5W5	ATP synthase subunit b, chloroplastic	atpF	ATP synthase subunit b, chloroplastic OS=Camellia sinensis OX=4442 GN=atpF PE=3 SV=1 - [L0E5W5_CAMSI]	42.39	10	13	35	184	20.9899	9.0415	0.916517	0.875276	0.901451	0.897748	1.10123	1.08463	1.13848	1.10811	1.23455	0.000459132
A0A4S4EQ68	2Fe-2S ferredoxin-type domain-containing protein	TEA_004702	2Fe-2S ferredoxin-type domain-containing protein OS=Camellia sinensis var. sinensis OX=542762 GN=TEA_004702 PE=4 SV=1 - [A0A4S4EQ68_CAMSI]	31.62	3	3	14	136	14.8696	7.1958	0.863794	0.934837	0.850111	0.882914	1.10197	1.04624	1.18361	1.1106	1.2624	0.00885548
A0A4S4F0J0	F-type H+-transporting ATPase subunit delta	TEA_026975	Uncharacterized protein OS=Camellia sinensis var. sinensis OX=542762 GN=TEA_026975 PE=3 SV=1 - [A0A4S4F0J0_CAMSI]	35.2	9	9	24	250	26.8804	9.18799	0.845461	0.847019	0.822836	0.838439	1.19466	1.17081	1.06214	1.14254	1.36204	0.00185021
A0A4S4ES74	photosystem II oxygen-evolving enhancer protein 1	TEA_019755	Uncharacterized protein OS=Camellia sinensis var. sinensis OX=542762 GN=TEA_019755 PE=4 SV=1 - [A0A4S4ES74_CAMSI]	37.39	9	16	91	444	46.3721	4.90674	0.887799	0.826243	0.787423	0.833821	1.1982	1.17296	1.06278	1.14465	1.37299	0.00361829
A0A4V3WK35	photosystem II oxygen-evolving enhancer protein 3	TEA_008287	Uncharacterized protein OS=Camellia sinensis var. sinensis OX=542762 GN=TEA_008287 PE=4 SV=1 - [A0A4V3WK35_CAMSI]	42.49	11	11	49	233	24.7052	9.71533	0.808066	0.858082	0.741082	0.80241	1.31122	0.972014	1.26682	1.18335	1.48829	0.027024
A0A4S4EUK1	Plastocyanin	TEA_028572	Plastocyanin OS=Camellia sinensis var. sinensis OX=542762 GN=TEA_028572 PE=3 SV=1 - [A0A4S4EUK1_CAMSI]	38.24	3	3	41	170	17.1467	5.19873	0.938642	0.886088	0.893054	0.905928	1.13335	1.09153	1.05054	1.09181	1.20521	0.00305763
G3F4I6	Oxygen-evolving enhancer protein	OEP1	Oxygen-evolving enhancer protein OS=Camellia sinensis OX=4442 GN=OEP1 PE=2 SV=1 - [G3F4I6_CAMSI]	51.95	8	15	94	333	35.257	7.98682	0.923212	0.869722	0.815133	0.869356	1.19581	1.13882	1.04635	1.127	1.29611	0.00859057
A0A4V3WQ43	PsbP domain-containing protein	TEA_012480	PsbP domain-containing protein OS=Camellia sinensis var. sinensis OX=542762 GN=TEA_012480 PE=4 SV=1 - [A0A4V3WQ43_CAMSI]	48.69	11	11	40	267	28.5334	8.104	0.884376	0.857081	0.828027	0.856494	1.14248	1.09272	1.1007	1.11197	1.2987	0.000338467
A0A4S4DRK6	photosystem II Psb27 protein	TEA_002326	Uncharacterized protein OS=Camellia sinensis var. sinensis OX=542762 GN=TEA_002326 PE=3 SV=1 - [A0A4S4DRK6_CAMSI]	26.86	5	5	19	175	19.0452	9.83252	0.925765	0.901363	0.82323	0.883453	1.06673	1.09129	1.10337	1.08713	1.23442	0.0034026
A0A4S4DQD2	F-type H+-transporting ATPase subunit b	TEA_015998	Uncharacterized protein OS=Camellia sinensis var. sinensis OX=542762 GN=TEA_015998 PE=3 SV=1 - [A0A4S4DQD2_CAMSI]	40.37	10	11	45	218	23.9957	6.88818	0.864449	0.905214	0.843864	0.871176	1.09834	1.12195	1.09245	1.10425	1.2682	0.000319371
A0A4S4DBK0	photosystem II oxygen-evolving enhancer protein 3	TEA_002190	Uncharacterized protein OS=Camellia sinensis var. sinensis OX=542762 GN=TEA_002190 PE=4 SV=1 - [A0A4S4DBK0_CAMSI]	7.24	2	2	2	221	24.8061	9.43701	0.86075	0.810482	0.797996	0.823076	1.2204	1.19642	1.06648	1.1611	1.41015	0.0027911
A0A4S4ED58	NADPH-protochlorophyllide oxidoreductase	TEA_007405	NADPH-protochlorophyllide oxidoreductase OS=Camellia sinensis var. sinensis OX=542762 GN=TEA_007405 PE=3 SV=1 - [A0A4S4ED58_CAMSI]	30.33	7	11	33	399	43.5265	8.88037	0.90867	0.913206	0.847185	0.889687	1.05863	1.12356	1.10252	1.0949	1.23226	0.00200327
A0A4S4EC13	heme oxygenase (biliverdin-producing, ferredoxin) [EC:1.14.15.20]	TEA_004484	Uncharacterized protein OS=Camellia sinensis var. sinensis OX=542762 GN=TEA_004484 PE=4 SV=1 - [A0A4S4EC13_CAMSI]	18.79	5	6	8	282	32.4233	8.55811	0.891173	0.914657	0.848862	0.884897	1.14868	1.05628	1.0914	1.09879	1.24317	0.002954
A0A1L5JJ09	NADPH-protochlorophyllide oxidoreductase	por	NADPH-protochlorophyllide oxidoreductase OS=Camellia sinensis OX=4442 GN=por PE=2 SV=1 - [A0A1L5JJ09_CAMSI]	47.29	1	16	42	406	44.1796	8.5874	0.810757	0.902605	0.743797	0.819053	1.27232	1.02558	1.19534	1.16441	1.43754	0.0160472
A0A4S4DWI4	NADPH-protochlorophyllide oxidoreductase	TEA_026668	NADPH-protochlorophyllide oxidoreductase OS=Camellia sinensis var. sinensis OX=542762 GN=TEA_026668 PE=3 SV=1 - [A0A4S4DWI4_CAMSI]	33.63	11	20	62	455	49.4584	8.51416	0.892811	0.967233	0.814324	0.891456	1.10196	1.08869	1.12244	1.10436	1.24606	0.0092553
A0A4S4DM53	cytochrome c oxidase assembly protein subunit 15	TEA_004733	Uncharacterized protein OS=Camellia sinensis var. sinensis OX=542762 GN=TEA_004733 PE=3 SV=1 - [A0A4S4DM53_CAMSI]	2.96	1	1	1	473	52.2903	10.0669	0.854157	0.870952	0.977001	0.900704	0.988174	1.19522	1.11821	1.10053	1.22458	0.0493029
